# Supplementary material for: Determination of Protein Interactions among Replication Components of Apple Necrotic Mosaic Virus
Source: Viruses. 2020 Apr 22;12(4):474. doi: 10.3390/v12040474 (PMC7232516; doi:10.3390/v12040474)
Supplement: Supplementary file 1 [file viruses-12-00474-s001.zip]

Archive with 17 entries (16 files):
- Supplemental Fig S1.tif
- __MACOSX/
- __MACOSX/._Supplemental Fig S1.tif
- Supplemental Fig S2.tif
- __MACOSX/._Supplemental Fig S2.tif
- Supplemental Fig S3.tif
- __MACOSX/._Supplemental Fig S3.tif
- Supplemental Fig S4.tif
- __MACOSX/._Supplemental Fig S4.tif
- Supplemental Fig S5.tif
- __MACOSX/._Supplemental Fig S5.tif
- Supplemental Figure Legend.docx
- __MACOSX/._Supplemental Figure Legend.docx
- Supplementary Table S1.docx
- __MACOSX/._Supplementary Table S1.docx
- Supplementary Table S2.doc
- __MACOSX/._Supplementary Table S2.doc
